# Supplementary material for: LPS Disrupts Endometrial Receptivity by Inhibiting STAT1 Phosphorylation in Sheep
Source: Int J Mol Sci. 2024 Dec 21;25(24):13673. doi: 10.3390/ijms252413673 (PMC11678167; doi:10.3390/ijms252413673)
Supplement: Supplementary file 1 [file ijms-25-13673-s001.zip]

Archive with 1 entries (1 files):
- ijms-3331954-supplementary.pdf
